# Supplementary material for: Photoreceptor glucose metabolism determines normal retinal vascular growth
Source: EMBO Mol Med. 2017 Nov 27;10(1):76–90. doi: 10.15252/emmm.201707966 (PMC5760850; doi:10.15252/emmm.201707966)
Supplement: Supplementary file 2 — Table EV1 [file EMMM-10-76-s002.xlsx]

## Sheet: EV Table 1 Proteomic data
Gene	Protein	WT_P10STZ_01	WT_P10STZ_02	WT_P10STZ_03	WT_P10STZ_04	WT_P10STZ_05	WT_P10STZ_06	APNKO_P10STZ_01	APNKO_P10STZ_02	APNKO_P10STZ_03	APNKO_P10STZ_04	APNKO_P10STZ_05	APNKO_P10STZ_06
aldoa	ALDOA	1.66802	2.06654	1.83897	2.42852	1.78124	1.97928	1.58001	1.52814	1.87569	1.54075	1.91701	1.679
eno1	ENO1	16.2288	14.8594	13.6545	15.9933	15.2768	13.459	16.1422	11.6346	13.7035	15.27	11.3591	15.6589
gapdh	GAPDH	32.8248	35.5578	27.119	38.6205	34.4786	31.6847	31.5665	27.666	29.9769	34.2902	30.0854	33.6635
gpi	GPI	0.696938	0.681363	0.671247	0.730747	0.591172	0.550722	0.639579	0.475082	0.617972	0.589476	0.545663	0.613323
hk1	HK1	0.804787	0.636519	0.56693	0.648029	0.673608	0.623277	0.643532	0.542276	0.523559	0.627546	0.524065	0.717033
ldha	LDHA	0.064679	0.0571754	0.0573298	0.0588283	0.0854893	0.0530025	0.05851	0.0492031	0.0516758	0.0553824	0.0671301	0.0687478
ldhb	LDHB	0.331742	0.491897	0.308119	0.549021	0.443247	0.325614	0.320522	0.269725	0.385398	0.386464	0.38315	0.474682
pcx	PCX	0.274904	0.232156	0.155045	0.259116	0.266828	0.232607	0.269003	0.214535	0.189453	0.267411	0.183407	0.265638
pfkl	PFKL	7.28627	7.83653	6.71568	8.13407	8.02947	6.68213	7.03811	6.30271	6.31304	7.81014	7.26715	7.88763
pfkm	PFKM	18.9883	18.6776	16.6967	21.0175	20.3302	16.8221	16.9484	13.8891	16.7586	19.5942	15.0559	19.2555
pkm2	PKM2	0.715925	0.683537	0.574231	0.79488	0.825368	0.647925	0.712294	0.581805	0.604697	0.724304	0.563851	0.704981
aco2	ACO2	0.411054	0.450069	0.46376	0.554268	0.528314	0.440618	0.39656	0.362021	0.381489	0.430071	0.447495	0.465228
cs	CS	1.2191	1.34529	1.19348	1.53557	1.43592	1.26184	1.17938	1.14081	1.12773	1.21396	1.2524	1.1307
dlat	DLAT	0.59731	0.663169	0.561843	0.720235	0.777739	0.604135	0.57499	0.524032	0.555196	0.641146	0.586169	0.651152
dld	DLD	0.179586	0.24242	0.220891	0.243844	0.233583	0.204713	0.198476	0.1817	0.186984	0.193948	0.168425	0.198065
dlst	DLST	0.505563	0.541878	0.449273	0.511741	0.595492	0.473617	0.471083	0.45943	0.426641	0.548438	0.462824	0.476949
fh1	FH1	0.102173	0.164423	0.143854	0.137781	0.151324	0.123301	0.133445	0.118071	0.0876781	0.126843	0.115192	0.136675
idh1	IDH1	0.237615	0.257405	0.278226	0.27546	0.278812	0.219066	0.191754	0.201569	0.188297	0.2154	0.270319	0.192655
idh3a	IDH3A	0.208924	0.245311	0.234555	0.266799	0.236111	0.205702	0.20779	0.2064	0.190364	0.255734	0.202037	0.222634
idh3b	IDH3B	0.16845	0.15835	0.158864	0.194484	0.195737	0.149443	0.152514	0.145639	0.145671	0.155577	0.13514	0.16155
idh3g	IDH3G	0.151686	0.166756	0.178174	0.183215	0.156125	0.157254	0.102489	0.127778	0.148278	0.145763	0.11916	0.154178
mdh1	MDH1	2.6758	3.52007	3.68306	3.32383	2.9224	2.76262	2.88933	2.39922	2.51371	2.9833	2.61734	2.75013
mdh2	MDH2	1.35473	2.09375	1.68841	1.63284	1.58721	1.63801	1.4119	1.45954	1.09311	1.46645	1.33015	1.48782
pdha1	PDHA1	0.283446	0.251006	0.231905	0.278627	0.324938	0.262648	0.272884	0.264399	0.228618	0.277042	0.288569	0.292793
pdhb	PDHB	0.14644	0.157397	0.142275	0.147968	0.164863	0.151388	0.12653	0.106357	0.135672	0.127805	0.142888	0.129299
slc25a11	SLC25A11	0.26781	0.456293	0.324038	0.347601	0.304989	0.265821	0.311146	0.255611	0.222929	0.285613	0.255719	0.295444
sucla2	SUCLA2	0.114386	0.130123	0.109502	0.129478	0.149203	0.107858	0.10678	0.100432	0.0953561	0.111243	0.112524	0.100056
suclg1	SUCLG1	0.0901013	0.0542369	0.0613954	0.084721	0.0645402	0.0620091	0.0504206	0.0518209	0.0597249	0.0911734	0.0842741	0.0986086
Atp2a2	ATP2A2	0.169565	0.194116	0.185993	0.154109	0.187592	0.172307	0.154215	0.157275	0.133424	0.163047	0.179181	0.159405
Atp5a1	ATP5A1	3.24178	3.33701	2.69481	3.89248	4.15174	3.19866	3.37576	3.11975	3.09318	3.38686	3.01333	3.41887
Atp5b	ATP5B	2.58431	2.54315	2.55327	2.68449	2.85442	2.62451	2.52399	2.7017	2.20156	2.58842	2.3472	2.65029
ckm	CKM	0.0702163	0.0999561	0.0852502	0.0693589	0.0703023	0.0512112	0.0505872	0.0780636	0.0766682	0.0954777	0.0598638	0.0641378
ckmt1	CKMT1	1.59766	1.73585	1.67079	2.7393	2.35951	1.90847	2.01637	1.84878	1.54258	2.35003	1.69612	2.03325
Ndufs1	NDUFS1	0.237619	0.357447	0.312082	0.308661	0.320072	0.261859	0.263198	0.200876	0.228028	0.254438	0.262212	0.264123
Ndufv1	NDUFV1	0.109771	0.126838	0.131122	0.142925	0.123707	0.091106	0.0845024	0.095727	0.0962171	0.113378	0.0935507	0.130215
sdha	SDHA	0.147213	0.152371	0.200884	0.193614	0.168691	0.14493	0.150892	0.138292	0.152238	0.155301	0.1387	0.180064
sdhb	SDHB	0.152592	0.230521	0.17061	0.181902	0.111154	0.167831	0.15088	0.149729	0.126585	0.159257	0.162346	0.158525
sdhc	SDHC	0.0285919	0.0437273	0.0357482	0.0352426	0.031531	0.0270028	0.0299791	0.0239178	0.0186675	0.0271814	0.0321308	0.0303066
Slc25a4	SLC25A4	8.40909	8.93242	7.81128	9.94586	8.98979	9.16204	7.47773	7.67208	7.31002	7.8562	7.51653	8.72967
Slc25a5	SLC25A5	0.849237	0.840922	0.8169	0.98646	0.867355	0.851102	0.795466	0.670038	0.655387	0.868284	0.781584	0.780239
Uqcrc1	UQCRC1	0.548101	0.545258	0.464271	0.622123	0.614673	0.558359	0.557745	0.519204	0.473133	0.557965	0.523283	0.53832
