# Supplementary material for: Photoreceptor glucose metabolism determines normal retinal vascular growth
Source: EMBO Mol Med. 2017 Nov 27;10(1):76–90. doi: 10.15252/emmm.201707966 (PMC5760850; doi:10.15252/emmm.201707966)
Supplement: Supplementary file 3 — Table EV2 [file EMMM-10-76-s003.xlsx]

## Sheet: EV Table 2 Statistics
Figure	Panel	Groups	n	Difference in variance	Statistical test		P value
				F test, P value
Fig 1	a	Week 1	50	F=12.148, P=<0.0001	ANOVA with Tukey HSD post hoc test		0.003 (Low APN vs Intermediate APN); 0.457 (Intermediate APN vs high APN); <0.0001 (Low APN vs High APN)
		Week 2	44	F=9,616, P=<0.0001	ANOVA with Tukey HSD post hoc test		0.072 (Low APN vs Intermediate APN); 0.157 (Intermediate APN vs high APN); <0.0001 (Low APN vs High APN)
	b	Week 1		F=6.141, P=0.017	t-test (equal variance not assumed)		<0.0001
		Normal	32
		Delayed	19
	b	Week 2		F=3.982, P=0.053	t-test (equal variance assumed)		0.001
		Normal	26
		Delayed	18
Fig 2	c left	Control	27 retinas	F=1.246, P=0.5971	Unpaired two-tailed Student t-test		0.0007
		HAR	24 retinas
	c middle	Control	27 retinas	F=1.09, P=0.8269	Unpaired two-tailed Student t-test		<0.0001
		HAR	24 retinas
	c right	Control	17 retinas	F=5.312, P=0.0015	Unpaired two-tailed Student t-test		0.0006
		HAR	20 retinas
	d left	Control	27 mice	F=2.010, P=0.1020	Unpaired two-tailed Student t-test		<0.0001
		HAR	19 mice
	d middle	Control	4 pooled sample (each dot represents sample pooled from 2 mice)	F1.832, P=0.4837	Unpaired two-tailed Student t-test		0.0311
		HAR	7 pooled sample (each dot represents sample pooled from 2 mice)
	d right	Control	7 mice	F=1.832, P=0.4837	Unpaired two-tailed Student t-test		0.0043
		HAR	7 mice
Fig 3	a left	Control	8 mice	F=1.037, P=0.9483	Unpaired two-tailed Student t-test	<0.0001
		HAR	9 mice
	a right	Control	6 retinas	F=4.046; P=0.1512	Unpaired two-tailed Student t-test	Not significant
		HAR	6 retinas
	b middle	Control	3 pooled retinas per group		Descriptive
		HAR
	b right	Control	5 retinas	F=1.628, P=0.6486	Unpaired two-tailed Student t-test	0.0293
		HAR	5 retinas
	c right	WT, control	14 retinas	One-way ANOVA,	One-way ANOVA, Bonferroni’s multiple comparison test	<0.0001 (WT STZ vs vehicle); 0.0005 (WT vehicle vs Apn-/-, vehicle); 0.0004 (WT vehicle vs Apn-/-, STZ)
		WT, HAR	8 retinas	F=11.15, P<0.0001
		Apn-/-, control	30 retinas
		Apn-/-, HAR	20 retinas
	d right	WT	48 retinas		Descriptive
		Apn-/-	37 retinas
	e left	WT	14 retinas	F=2.906, P=0.0289	Unpaired two-tailed Student t-test	0.0267
		Apn-/-	22 retinas
	e middle	WT	14 retinas	F=2.023, P=0.1458	Unpaired two-tailed Student t-test	0.03
		Apn-/-	22 retinas
	e right	WT	20 retinas	F=6.274, P=0.0001	Unpaired two-tailed Student t-test	Not significant
		Apn-/-	22 retinas
	f left	Vehicle	8 retinas	F=1.121, P=0.8529	Unpaired two-tailed Student t-test	<0.0001
		APN	10 retinas
	f middle	Vehicle	8 retinas	F=3.118, P=0.1158	Unpaired two-tailed Student t-test	0.0006
		APN	10 retinas
	f right	Vehicle	6 retinas	F=1.004, P>0.9999	Unpaired two-tailed Student t-test	Not significant
		APN	10 retinas
	g left	Vehicle	8 retinas	F=2.222, P=0.2937	Unpaired two-tailed Student t-test	71
		AdipoRon	14 retinas
	g middle	Vehicle	8 retinas	F=1.385, P=0.6867	Unpaired two-tailed Student t-test	0.0034
		AdipoRon	14 retinas
	g right	Vehicle	7 retinas	F=2.158, P=0.2309	Unpaired two-tailed Student t-test	Not significant
		AdipoRon	14 retinas
Fig 4	a	WT	6 animals (6x2 pooled retinas);		Two-way ANOVA, Bonferroni’s multiple comparison test	P<0.001 (Hk1 in ONL)
		Apn-/-	6 animals (6x2 pooled retinas)
	b	WT	6 animals (12 punches)		Two-way ANOVA	0.0476
	c	WT	3 pooled retinas per group, triplicate for PCR		Two-way ANOVA
		Apn-/-
	d	Vehicle	4 replicates per group	F=4.237	Unpaired two-tailed Student t-test	P=0.0011
		50 µM AdipoRon		P=0.2665
	e	Vehicle	9 per group	F=3.403, P=0.1027 (Hk1); F=2.586, P=0.2007 (Cs);	Unpaired two-tailed Student t-test	<0.0001(Hk1);
		50 µM AdipoRon				0.0623 (Cs);
	f	Vehicle	10 per group		Two-way ANOVA
		0.05 µM AdipoRon
		0.5 µM AdipoRon
	g	Vehicle	12 replicates per group (3 rounds of independent experiments)	F=2.829, P=0.0744	One-way ANOVA, Bonferroni’s multiple comparison test	0.0074 (AdipoRon versus vehicle); 0.0011 (AdipoRon versus AdipoRon plus oligomycin)
		25 µM AdipoRon
	h	Vehicle	12 replicates per group	F=2.541, P=0.1373	Unpaired two-tailed Student t-test	<0.0001
		MsAPN
	i	WT	3 pooled retinas per group, 4-5 replicates for PCR.	F=3.436,	Unpaired two-tailed Student t-test	0.0171
		Apn-/-		P=0.2642
	j	Control	9 replicates per group	F=1.968	Unpaired two-tailed Student t-test	P<0.0001
		Shpdgfb		P=0.3577
	k left	Control	8 retinas	F=1.178	Unpaired two-tailed Student t-test	0.0071
		shPdgfb	12 retinas	P=0.7750
	k middle	Control	8 retinas	F=1.227	Unpaired two-tailed Student t-test	0.0304
		shPdgfb	12 retinas	P=0.7308
	k right	Control	8 retinas	F=1.311	Unpaired two-tailed Student t-test	0.5974
		shPdgfb	12 retinas	P=0.6604
Fig 5	a	Control	12 retinas		Two-way ANOVA		<0.0001 (Sigma);
		HAR	10 retinas				0.0435 (Vm);
							<0.0001 (Sm)
	b				Pearson r		0.0013
	c	Control	6 retinas	F=0.177, P=0.4134	Unpaired t test		<0.0001
		HAR
	d	Vehicle	7 retinas		Two-way ANOVA		0.0071 (Vm)
		msAPN	11 retinas
	e top	Control	8 retinas	F=1.960, P=0.3992	Unpaired t test		0.0354
		HAR	7 retinas
	e bottom	Vehicle	7 retinas	F=1.143, P=0.9138	Unpaired t test		0.0235
		msAPN	12 retinas
EV1	b	Control	17 to 18 mice per time point	Two-way ANOVA,	Two-way ANOVA, Bonferroni’s multiple comparison test		P<0.05 at P5
		HAR	19 to 24 mice per time point
	c	Control	7 to 19 mice per time point	Two-way ANOVA,	Two-way ANOVA, Bonferroni’s multiple comparison test		P=0.0003 at P8; P<0.0001 at P10
		HAR
	e	Control	26 retinas	F=2.400, P=0.0417 (left)	Unpaired two-tailed Student t-test		Not significant
		HAR	23 retinas	F=1.616, P=0.2592
				(right)
	f	Vehicle	4 retinas	F=9.907, P=0.0304 (left);	Unpaired two-tailed Student t-test		0.0127 (left);
		Insulin	6 retinas	F=4.322, P=0.1489 (middle); F=2.058, P=0.4491 (right)			0.0172 (middle);
							0.0006 (right)
EV2	a	Vehicle	5 to 6 retinas	F=1.656, P=0.6372; F=2.926, P=0.3232;	Unpaired two-tailed Student t-test		Not significant
		STZ		F=8.829, P=0.0579; F=9.236, P=0.0535; F=5.650, P=0.0804
	b	WT	17 to 26 retinas	F=2.305, P=0.0788; F=1.833, P=0.1990; F=1.037, P=0.9050; F=1.230, P=0.6889; F=2.651, P=0.0675	Unpaired two-tailed Student t-test		Not significant
		Apn-/-	14 to 18 retinas
	c	WT	23 retinas	P=2.523, P=0.0417 (left);	Unpaired two-tailed Student t-test		P < 0.0001
		Apn-/-	21 retinas	F=1.268, P=0.5974 (right)
	d	Vehicle	8 retinas	Non Gaussian distribution	Two-tailed Mann Whitney test		Not significant
		APN	7 retinas
	e	Vehicle	8 retinas	F=1.020, P=0.9230 (left);	Unpaired two-tailed Student t-test		Not significant
		AdipoRon	14 retinas	F=1.308, P=0.7473 (left)
EV3	a	WT control	24 retinal punches		Two-way ANOVA		Not significant
		WT HAR	32 retinal punches
	b	WT	3 pooled retinas	F=11.23, P=0.1635 (left);	Unpaired two-tailed Student t-test		0.6464 (left);
		Apn-/-	3 pooled retinas	F=1.725, P=0.5987 (right)			0.6568 (right)
	d	50 mM Mannitol;	30 images per group	Non Gaussian distribution	Kruskal-Wallis test, Dunn's multiple comparisons test		0.0076 (50mM mannitol vs glucose, tubular);
		50 mM Glucose with vehicle or 0.5 nM AdipoRon					0.0121 (50mM glucose: AdipoRon vs vehicle)
	e	Vehicle	7 to 9 per group	F=3.812, P=0.1034 (Mfn1); F=1.454, P=0.6088 (Mfn2); F=2.828, P=0.2314 (Mff).	Unpaired two-tailed Student t-test (Mfn1. Mfn2, Mff);		0.0366 (Mfn1);
		AdipoRon		Non Gaussian distribution (Fis1)			<0.0001 (Mfn2);
					Two-tailed Mann Whitney test (Fis1)		0.1432 (Mff); 0.4643 (Fis1);
	f	WT	6 animals (12 punches)		Two-way ANOVA		0.0325 at 40mins; 0.0107 at 45mins; 0.0022 at 50mins; 0.0324 at 55mins; 0.0213 at 65mins.
	g	Vehicle	10 per group		Two-way ANOVA
		0.05 µM AdipoRon
		0.5 µM AdipoRon
	h	msAPN+vehicle	4 retinas;	F=2.649, P=0.2604 (left);	Unpaired two-tailed Student t-test		0.0309 (left);
		msAPN+Compound C	8 retinas	F=1.972, P=0.4138 (middle);			0.0345 (middle);
				F=2.066, P=0.5921 (right)			0.0862 (right)
EV4	a	WT	3 pooled retinas		Two-way ANOVA		<0.0001
		Apn-/-	3 pooled retinas
	b left	Control	7 retinas	F=1.902	Unpaired two-tailed Student t-test		P=0.1054
		ShVegfa	6 retinas	P=0.4562
	b middle	Control	7 retinas	F=1.440	Unpaired two-tailed Student t-test		P=0.0819
		ShVegfa	6 retinas	P=0.6630
	b right	Control	7 retinas	F=2.921	Unpaired two-tailed Student t-test		P=0.9685
		ShVegfa	6 retinas	P=0.2596
